# Supplementary material for: Spatiotemporal characteristics and driving forces of construction land expansion in Yangtze River economic belt, China
Source: PLoS One. 2020 Jan 24;15(1):e0227299. doi: 10.1371/journal.pone.0227299 (PMC6980553; doi:10.1371/journal.pone.0227299)
Supplement: S1 Data — (XLSX) [file pone.0227299.s001.xlsx]

## Sheet: Jiangsu
	Index	2000	2001	2002	2003	2004	2005	2006	2007	2008	2009	2010	2011	2012	2013	2014	2015	2016	2017
explained variable	Construction land area（km2）	1336.97	1592.5	1821.21	2103.54	2278.64	2414.38	2483.91	2703.64	2991.71	3167.59	3424.75	3552.61	3701.86	3874.49	4067.87	4207.6	4367.41	4426.51
explanatory variables	GDP（One hundred million Yuan）	8553.69	9381.79	10607.5	12320.5	14397.6	17485.5	20140.9	23119.1	26157.5	29236.6	33861.6	38156.6	40988.6	44318.4	47248.3	50067.6	53128.9	57987.3
	Population at the end of the year（Ten thousand ）	7327	7359	7406	7458	7523	7588	7656	7723	7762	7810	7869	7899	7920	7939	7960	7976	7999	8029.3
	Social fixed asset investments（One hundred million Yuan）	2569.97	2800.79	3450.34	5181.52	6236.88	7606.89	9232.75	10785.2	12762	15869.3	18704.6	20451.1	23040.6	26551.3	29954.8	32479.8	34095	35964.6
	Population urbanization rate(%)	41.5	42.6	44.7	46.8	48.2	50.11	51.9	53.2	54.3	55.6	60.58	61.9	63	64.11	65.21	66.52	67.72	68.76
	Number of scientific and technological professionals	1117458	1094258	1072044	1033231	999513	994976	997427	998178	1050990	1038973	998877	1042342	1042208	1036985	1050904	1056940	1059530	1063861
	Per capita road area（%）	10.6	14.5962	11.7	13.5	14.72	16.32	15.45	19.28	20.28	20.42	21.26	21.86	22.35	23.22	23.89	24.42	25.37	25.62
	Secondary industry values（One hundred million Yuan）	4435.89	4907.46	5550.98	6787.11	8505.1	10355	12250.8	14306.4	16663.8	18566.4	21753.9	25203.3	27122	29094	30854.5	32044.5	34619.5	38654.8
	tertiary industry values（One hundred million Yuan）	3115.67	3522.02	3961.65	4567.37	5198.1	6489.14	7849.23	9618.52	11548.8	13629.1	17131.5	20842.2	23518	26421.6	30599.5	34085.9	38691.6	43169.4

## Sheet: Zhejiaang
	Index	2000	2001	2002	2003	2004	2005	2006	2007	2008	2009	2010	2011	2012	2013	2014	2015	2016	2017
explained variable	Construction land area（km2）	679.64	944.56	1154.02	1474.41	1572.94	1729.89	1735.05	1893.95	2025.1	2110.56	2245.93	2263.41	2246.68	2413.15	2532.02	2469.74	2573.37	2829.27
explanatory variables	GDP（One hundred million Yuan）	6036.34	6761.67	7882.57	9322.2	11124.6	12668.5	14679.8	16806.7	18313.1	19892.9	23109.2	25560.5	26826.2	28419.2	29764.4	31336.1	33881.6	36357
	Population at the end of the year（Ten thousand ）	4680	4729	4776	4857	4925	4991	5072	5155	5212	5276	5447	5463	5477	5498	5508	5539	5590	5657
	Social fixed asset investments（One hundred million Yuan）	2349.95	2840.62	3516.08	4703.54	5521.27	6146.83	7077.81	7535.47	7945.92	9295	10316.6	11219	13658.2	15720.9	17976.4	19964.5	21709.5	22260.2
	Population urbanization rate(%)	48.7	50.56	51.41	51.98	52.67	56.02	56.5	57.2	57.6	57.9	61.62	62.3	63.2	64	64.87	65.8	67	68
	Number of scientific and technological professionals	635233	635185	641005	657957	655529	667340	681522	688800	719551	733099	722367	761857	786880	814099	839662	858518	877759	900479
	Per capita road area（%）	14.71	17.9625	10.9	12.7	14.04	16.03	12.21	14.6	15.2	16.03	16.7	17.53	17.88	17.83	18.4	18.12	17.73	17.28
	Secondary industry values（One hundred million Yuan ）	3183.47	3459.75	3982	4941	6250.4	7166.15	8509.57	10148.5	11580.3	11908.5	14297.9	16555.6	17316.3	18446.7	19175.1	19711.7	21194.6	22471.5
	tertiary industry values（One hundred million Yuan）	2188.71	2593.25	3120	3726	4594.7	5378.87	6307.85	7645.96	8811.17	9918.78	12063.8	14180.2	15681.1	17337.2	19220.8	21341.9	24091.6	27279.3

## Sheet: Anhui
	Index	2000	2001	2002	2003	2004	2005	2006	2007	2008	2009	2010	2011	2012	2013	2014	2015	2016	2017
explained variable	Construction land area（km2）	751	872.06	948.89	1114.18	1102.55	1250.88	1147.65	1222.13	1376.06	1452.1	1539.96	1565.01	1682.02	1763.15	1830.06	1920.12	1959.72	2039.3
explanatory variables	GDP（One hundred million Yuan）	3038.24	3273.76	3587.22	3925.8	4500.95	5013.16	5666.68	6445.24	7313.38	8368.28	9969.03	11687	12851.4	13882.2	14962.5	15590.1	16986.1	18924.1
	Population at the end of the year（Ten thousand ）	6093	6128	6144	6163	6228	6120	6110	6118	6135	6131	5957	5968	5988	6030	6083	6144	6196	6255
	Social fixed asset investments（One hundred million Yuan）	803.97	888.925	1079.91	1402.06	1830.25	2355.06	3256.57	4452.66	5560.33	7476.7	9310.49	9513.98	11517.7	13578.2	15699.5	17276.5	18813.4	20131.9
	Population urbanization rate(%)	28	29.3	30.7	32	33.5	35.5	37.1	38.7	40.5	42.1	43.01	44.8	46.5	47.86	49.15	50.5	51.99	53.49
	Number of scientific and technological professionals	713794	719800	711333	709608	711578	714146	708707	711492	740121	746743	735751	750273	724184	748081	757410	754723	751697	758575
	Per capita road area（%）	9.62	11.9056	8.8	9.8	11.14	11.92	12.28	13.55	14.15	14.91	16.01	18	18.47	19.61	20.33	20.82	21.82	22.19
	Secondary industry values（One hundred million Yuan）	1296.31	1415.32	1552.21	1780.6	1844.9	2221.17	2648.13	3289.12	4137.35	4905.22	6436.62	8309.38	9404.84	10404	11077.7	10946.8	11821.6	13486.6
	tertiary industry values（One hundred million Yuan）	1009.73	1124.74	1244.34	1458.97	1981.2	2187.46	2471.94	2874.88	3318.74	3662.15	4193.68	4975.95	5628.48	6286.82	7378.68	8602.11	10018.3	11420.4

## Sheet: Jiangxi
	Index	2000	2001	2002	2003	2004	2005	2006	2007	2008	2009	2010	2011	2012	2013	2014	2015	2016	2017
explained variable	Construction land area（km2）	434.74	496.87	546.78	621.14	646.6	670.66	758.99	825.44	848.27	888.23	966.32	986.44	1034.27	1086.22	1123.46	1231.02	1279.29	1454.1
explanatory variables	GDP（One hundred million Yuan）	2003.07	2186.61	2460.33	2819.29	3326.62	3838.84	4367.24	4907.52	5454.69	6489.03	7778.15	9155.07	9863.54	10655.7	11415.8	11969.3	12980.3	14321.4
	Population at the end of the year（Ten thousand ）	4149	4186	4222	4254	4284	4311	4339	4368	4400	4432	4462	4488	4504	4522	4542	4566	4592	4622
	Social fixed asset investments（One hundred million Yuan）	516.08	635.015	892.615	1298.08	1648.73	2059.68	2509.33	2946.07	3994.35	5631.12	7219.39	7109.19	8207.02	9549.71	10954.2	12444.8	13818.9	15192.8
	Population urbanization rate(%)	27.69	30.41	32.2	34.02	35.58	37	38.68	39.8	41.36	43.18	44.06	45.7	47.51	48.87	50.22	51.62	53.1	54.6
	Number of scientific and technological professionals	573612	582360	578974	576050	598807	605243	613347	618036	627532	634501	625484	641455	644243	657017	657593	668223	658840	662489
	Per capita road area（%）	6.6	8.2986	6.5	8.2	8.76	9.26	9.61	10.5	11.06	12.1	13.77	14.4	14.99	15.26	15.77	16.6	17.33	17.9
	Secondary industry values（One hundred million Yuan）	700.76	788.12	951.77	1227.38	1566.4	1917.47	2320.74	2840.92	3414.88	3919.45	5122.88	6390.55	6942.59	7671.38	8247.93	8411.57	8829.54	9972.06
	tertiary industry values（One hundred million Yuan）	817.17	881.56	962.73	1043.08	1225.8	1411.92	1563.65	1753.56	2005.07	2637.07	3121.4	3921.2	4486.06	5030.63	5782.98	6539.23	7764.93	8892.56

## Sheet: Hubei
	Index	2000	2001	2002	2003	2004	2005	2006	2007	2008	2009	2010	2011	2012	2013	2014	2015	2016	2017
explained variable	Construction land area（km2）	1305.46	1315.02	1338.75	1334.12	1386.22	1403.88	1351.44	1368.62	1618.32	1629.44	1968.81	2042.57	2126.73	2062.08	2422.71	2045.85	2111.75	2340.79
explanatory variables	GDP（One hundred million Yuan）	4276.32	4648.33	4980.67	5290.78	5259.79	5916.36	6770.94	7866.41	9083.52	10432.6	12490.4	14515.1	15987.2	17241.8	18761.2	19949.6	21578	23769.7
	Population at the end of the year（Ten thousand ）	5646	5658	5672	5685	5698	5710	5693	5699	5711	5720	5728	5758	5779	5799	5816	5852	5885	5902
	Social fixed asset investments（One hundred million Yuan）	1339.2	1482.1	1606.69	1772.29	2114.67	2428.74	2986.11	3690.38	4527.18	6332.19	8027.8	9284.22	11193.2	13494.7	15702.4	17933.6	19825	21009.9
	Population urbanization rate(%)	42.72	40.8	41.4	42	42.6	43.17	43.8	44.3	45.2	46	49.7	51.8	53.5	54.51	55.67	56.85	58.1	59.3
	Number of scientific and technological professionals	892680	899209	863610	849806	787799	827515	817456	804191	804196	794661	765798	760818	746888	752417	737649	734117	730993	727019
	Per capita road area（%）	11.39	13.3556	7.6	8.7	9.31	9.86	12.06	12.76	13.03	13.84	14.08	14.78	15.85	15.85	16.57	16.15	16.14	15.74
	Secondary industry values（One hundred million Yuan）	2123.7	2313.66	2446.05	2580.58	2320.6	2810.01	3365.08	3966.68	4963.61	6038.08	7767.24	9815.94	11193.1	12171.6	12852.4	13503.6	14654.4	16259.9
	tertiary industry values（One hundred million Yuan）	1490.32	1656.45	1822.58	2022.78	2292.5	2628	3075.83	3886	4586.77	5127.12	6053.37	7247.02	8208.58	9398.77	11349.9	12736.8	14351.7	16503.4

## Sheet: Hunan
	Index	2000	2001	2002	2003	2004	2005	2006	2007	2008	2009	2010	2011	2012	2013	2014	2015	2016	2017
explained variable	Construction land area（km2）	811.22	841.7	923.16	902.65	1086.09	1115.68	1191.89	1194.46	1224.57	1439.38	1458.58	1474.9	1430.16	1444.65	1479.54	1483.37	1511.06	1709.35
explanatory variables	GDP（One hundred million Yuan）	3691.88	3698.24	3879.29	3803.13	4216.59	4436.08	4783.46	5219.31	5806.73	6241.71	7025.79	7861.95	8109.04	8296.27	8368.23	8298.16	8387.75	8405.58
	Population at the end of the year（Ten thousand ）	6562	6596	6629	6663	6698	6326	6342	6355	6380	6406	6570	6596	6639	6691	6737	6783	6822	6860.15
	Social fixed asset investments（One hundred million Yuan）	1012.24	1090.34	1204.61	1303.85	1549	1791.17	2006.88	2357.08	2880.3	3681.74	4233.36	4748.81	5315.88	6041.1	6574.81	7190.74	7537.57	7766.16
	Population urbanization rate(%)	29.75	30.8	32	33.5	35.5	37	38.71	40.45	42.15	43.2	43.3	45.1	46.65	47.96	49.28	50.89	52.75	54.62
	Number of scientific and technological professionals	881417	904692	913615	912746	954729	917466	908213	905426	897021	893594	847965	890040	864159	896808	877492	885220	870460	872035
	Per capita road area（%）	6.96	8.8746	6.6	7.9	8.69	9.56	10.01	11.41	12.01	12.59	12.95	13.62	13.49	13.8	13.76	14.27	14.59	13.72
	Secondary industry values（One hundred million Yuan）	1461.86	1573	1737.2	1794.21	2190.5	2596.71	3151.7	3916.44	4933.08	5687.19	7343.19	9361.99	10506.4	11517.4	12482.1	12810.8	13341.2	14145.5
	tertiary industry values（One hundred million Yuan）	1445.1	1584.27	1756.49	1958.05	2294.6	2640.48	3084.96	3657.04	4216.16	5402.81	6369.27	7539.54	8643.6	9885.09	11406.5	12759.8	14631.8	16755.1

## Sheet: Chongqing
	Index	2000	2001	2002	2003	2004	2005	2006	2007	2008	2009	2010	2011	2012	2013	2014	2015	2016	2017
explained variable	Construction land area（km2）	323.46	360.19	385.94	433.63	437.45	574.05	620.44	655.78	694.05	769.58	855.67	945.48	859.47	920.55	1028.82	1115.93	1179.57	1423.09
explanatory variables	GDP（One hundred million Yuan）	1791	1943.82	2204.35	2508.04	2884.44	3272.93	3602.79	4119.12	4834.26	5542.45	6519.36	7822.5	8695.02	9489.59	10405.4	11327.4	12437	13535.2
	Population at the end of the year（Ten thousand ）	2849	2829	2814	2803	2793	2798	2808	2816	2839	2859	2885	2919	2945	2970	2991	3017	3048	3075
	Social fixed asset investments（One hundred million Yuan）	572.59	685.379	887.779	1139.84	1454.61	1814.93	2207.14	2738.8	3299.98	4394.13	5462	5795.45	6603.04	7679.83	8881.63	10243.4	11250.4	12172.5
	Population urbanization rate(%)	35.59	37.4	39.91	41.9	43.52	45.2	46.7	48.34	49.99	51.59	53.02	55	56.98	58.34	59.6	60.94	62.6	64.08
	Number of scientific and technological professionals	370097	352303	361592	355110	356964	366102	371332	373697	385292	384339	382770	391349	393984	414904	422280	424847	428777	437475
	Per capita road area（%）	5.5	8.0716	4.4	5.9	6.2	6.64	8.14	9.16	9.49	9.78	9.37	10.43	10.67	11.23	11.68	12.05	12.23	12.67
	Secondary industry values（One hundred million Yuan）	657.51	727.66	827.55	977.3	1112.8	1259.12	1500.97	1892.1	2433.27	3448.77	4359.12	5543.04	5975.18	6397.92	6529.06	7069.37	7898.92	8596.61
	tertiary industry values（One hundred million Yuan）	648.83	729.08	827.97	936.9	1158.3	1347.97	1564.79	1748.02	2087.99	2474.44	2881.08	3623.81	4494.41	5242.03	6672.51	7497.75	8538.43	9564.04

## Sheet: Sichuan
	Index	2000	2001	2002	2003	2004	2005	2006	2007	2008	2009	2010	2011	2012	2013	2014	2015	2016	2017
explained variable	Construction land area（km2）	993.83	1069.63	1133.5	1221.22	1261.25	1330.63	1210.03	1293.25	1382.19	1473.19	1610.31	1745.51	1855.64	2003.67	2138.49	2226.67	2468.48	2832.25
explanatory variables	GDP（One hundred million Yuan）	4010.25	4330.81	4789.22	5249.93	5851.56	6660.61	7615.26	8745.68	9906.26	11120.3	13085.9	15204.9	16842	18022.1	19275.5	19999.8	21508.7	23379.3
	Population at the end of the year（Ten thousand ）	8329	8143	8110	8176	8090	8212	8169	8127	8138	8185	8045	8050	8076	8107	8140	8204	8262	8302
	Social fixed asset investments（One hundred million Yuan）	1418.04	1584.25	1869.19	2247.96	2585.12	3233.48	3890.5	4695.15	5645.96	8936.25	9987.73	10284.4	12021.5	13949.3	15750.9	16987.1	18816.4	20168.9
	Population urbanization rate(%)	26.7	27.2	28.2	30.1	31.1	33	34.3	35.6	37.4	38.7	40.18	41.8	43.53	44.9	46.3	47.69	49.21	50.79
	Number of scientific and technological professionals	1023838	1009663	1027813	1001858	958434	983303	996897	999505	1014272	1012281	991047	1016124	1017865	1036121	1048175	1053903	1068656	1081354
	Per capita road area（%）	7.23	9.5539	3.9	10.2	10.58	10.9	9.46	10.33	10.78	11.5	11.84	12.14	12.72	13.24	13.32	13.63	13.73	13.72
	Secondary industry values（One hundred million Yuan）	1700.49	1756.86	1982.44	2266.06	2489.4	3067.23	3775.19	4641.3	5790.1	6711.87	8672.18	11029.1	12333.3	13579	13962.4	13248.1	13448.9	14294
	tertiary industry values（One hundred million Yuan）	1364.18	1683.22	1865.06	2061.65	2510.3	2836.74	3267.14	3832	4350	5198.8	6030.41	7014.04	8242.31	9256.13	11043.2	13127.7	15556.3	18403.4

## Sheet: Guizhou
	Index	2000	2001	2002	2003	2004	2005	2006	2007	2008	2009	2010	2011	2012	2013	2014	2015	2016	2017
explained variable	Construction land area（km2）	271.45	310.02	350.76	387.15	432.25	446.24	465.3	471.38	474.38	496.51	477.07	524.22	555.53	600.71	635.65	702.18	776.85	986.35
explanatory variables	GDP（One hundred million Yuan）	993.53	1065.72	1175.84	1329.63	1581.77	1847.31	2094.48	2365.22	2672.36	3178.07	3632.76	4282.4	5011.08	5712.63	6456.36	7188.28	7949.07	9058.28
	Population at the end of the year（Ten thousand ）	3756	3799	3837	3870	3904	3730	3690	3632	3596	3537	3479	3469	3484	3502	3508	3530	3555	3580
	Social fixed asset investments（One hundred million Yuan）	396.98	526.532	628.059	733.513	815.68	931.843	1099.01	1284.27	1494.75	1959.15	2450.88	3181.39	4181.48	5260.86	6288.73	7491.47	8912.45	10371.5
	Population urbanization rate(%)	23.87	23.96	24.29	24.77	26.28	26.87	27.46	28.24	29.11	29.89	33.81	35	36.41	37.83	40.01	42.01	44.15	46.02
	Number of scientific and technological professionals	459818	472857	480828	492604	502178	510248	521801	525180	533160	535297	518088	533075	543655	569757	586066	603334	625120	645486
	Per capita road area（%）	5.21	5.9601	3.9	4.3	5.18	6.07	5.35	6.21	6.22	6.29	6.65	6.63	6.8	9.58	10.33	11.22	12.11	12.18
	Secondary industry values（One hundred million Yuan）	387.85	419.74	474.68	579.31	681.4	826.63	980.78	1148.27	1408.71	1476.62	1800.06	2194.33	2677.54	3243.7	3857.44	4147.83	4669.53	5439.63
	tertiary industry values（One hundred million Yuan）	334.69	390.99	429.53	478.43	661.9	783.49	908.05	1147.25	1376.84	1885.79	2177.07	2781.29	3282.75	3734.04	4128.5	4714.12	5261.01	6080.42

## Sheet: Yunnan
	Index	2000	2001	2002	2003	2004	2005	2006	2007	2008	2009	2010	2011	2012	2013	2014	2015	2016	2017
explained variable	Construction land area（km2）	276.56	313.3	342.88	386.76	402.05	449.96	535.99	695.14	726.05	755.09	832.86	884.74	846.58	790.68	910.52	975.18	1027.24	1142.13
explanatory variables	GDP（One hundred million Yuan）	1955.09	2114.89	2291.6	2498.28	2943.58	3271.22	3703.68	4138.54	4707.13	5204.26	5876.26	6895.9	7784	8583.59	9164.58	9558.38	10225.6	11328.8
	Population at the end of the year（Ten thousand ）	4241	4287	4333	4376	4415	4450	4483	4514	4543	4571	4602	4631	4659	4687	4714	4742	4771	4801
	Social fixed asset investments（One hundred million Yuan）	683.96	752.752	836.241	1013.5	1233.53	1674.38	2041.56	2408.24	2837.36	3818.07	4497.13	4800.62	5912.75	7300.1	8223.35	9475.18	11145.9	12976.7
	Population urbanization rate(%)	23.36	24.87	26.6	26.6	28.1	29.5	30.5	31.6	33	34	34.7	36.8	39.31	40.48	41.73	43.33	45.03	46.69
	Number of scientific and technological professionals	611566	631726	643054	637172	633200	647176	650316	659890	681574	688529	697176	739324	745748	744388	756018	748016	761270	765151
	Per capita road area（%）	8.1	8.4191	5.9	6.5	6.64	7.12	7.47	9.28	12.09	10	10.9	11.97	11.92	12.29	17.12	14.23	15.76	12.52
	Secondary industry values（One hundred million Yuan）	843.24	881.49	951.48	1069.29	1281.6	1432.76	1712.6	2051.08	2451.09	2582.53	3223.49	3780.32	4419.2	4927.82	5281.82	5416.12	5690.16	6387.53
	tertiary industry values（One hundred million Yuan）	675.59	742.68	810.34	893.16	1206.7	1370.32	1544.31	1852.88	2228.07	2519.62	2892.31	3701.79	4235.72	4897.75	5542.7	6147.27	6903.15	7833.08

[truncated: 1 more sheets: Total construction land ]
